# Supplementary material for: OBP-Mediated Molecular Mechanism Underlying the Olfactory Repellent Effect of Mosla chinensis Essential Oil Against Culex quinquefasciatus
Source: Genes (Basel). 2026 Jun 19;17(6):707. doi: 10.3390/genes17060707 (PMC13299321; doi:10.3390/genes17060707)
Supplement: Supplementary file 1 [file genes-17-00707-s001.zip]

Archive with 1 entries (1 files):
- genes-4227890-supplementary.pdf
